# Supplementary material for: Brucellosis in Dogs and Public Health Risk
Source: Emerg Infect Dis. 2018 Aug;24(8):1401–6. doi: 10.3201/eid2408.171171 (PMC6056133; doi:10.3201/eid2408.171171)
Supplement: Technical Appendix — Serologic surveys for brucellosis in dogs. [file 17-1171-Techapp-s1.xlsx]

## Sheet: Sheet1
Article DOI: https://doi.org/10.3201/eid2408.171171
Brucellosis in Dogs and Public Health Risk
Table. Serologic surveys of brucellosis in dogs
Location	Sample Population	Prevalence	Test	Year	Reference
Florida, USA	Shelter	3.65	RSAT	1974	Hoff GL, Nichols JB. Canine brucellosis in Florida: serologic survey of pound dogs, animal shelter workers and veterinarians. Am J Epi. 1974 Jul;100(1):35-9.
Hokkaido, Japan	Pet	3	RSAT	1974-1975	Kikuchi YK, Sakuma YS, Sato T, Suzuki S, Hoshi S, Sato K, et al. Survey of Brucella canis infection in dogs kept at the Tohoku University School of Medicine. [Japanese] Jikken Dobutsu. 1979 28(2):279-86.
Nashville, Tennessee, USA	Pet	1.9	2ME-SAT	1974	Fredrickson LE, Barton CE. A serologic survey for canine brucellosis in a metropolitan area. J Am Vet Med Assoc. 1974 Dec 01;165(11):987-9.
Nashville, Tennessee, USA	Stray	6.6	2ME-SAT	1974	Fredrickson LE, Barton CE. A serologic survey for canine brucellosis in a metropolitan area. J Am Vet Med Assoc. 1974 Dec 01;165(11):987-9.
Japan, Tokyo	Pet	3.6	RSAT	1974	Kikuchi YK, Sakuma YS, Sato T, Suzuki S, Hoshi S, Sato K, et al. Survey of Brucella canis infection in dogs kept at the Tohoku University School of Medicine. Jikken Dobutsu. 1979;28(2):279-86.
Tokyo, Japan	Pet	2.9	RSAT	1974-1975	Kikuchi YK, Sakuma YS, Sato T, Suzuki S, Hoshi S, Sato K, et al. Survey of Brucella canis infection in dogs kept at the Tohoku University School of Medicine. [Japanese] Jikken Dobutsu 1979 28(2):279-86.
Antioquia, Colombia	Pet	15	2ME-RSAT	1975	Castrillon-Salazar L, Giraldo-Echeverri CA, Sanchez-Jimenez MM, Olivera-Angel M. Factors associated with Brucella canis seropositivity in kennels of two regions of Antioquia, Colombia. [Spanish] Cad Saude Publica 2013 29(10): 1975-87.
Columbus, Mississippi, USA	Pet	0	TAT	1977	Galphin SP. A serologic survey for Brucella canis in dogs on a military base. J Am Vet Med Assoc. 1977 171(8):728-9.
Columbus, Mississippi, USA	Stray	7.6	TAT	1977	Galphin SP. A serologic survey for Brucella canis in dogs on a military base. J Am Vet Med Assoc. 1977 171(8):728-9.
Mexico City, Mexico	Stray	28	TAT	1976	Flores-Castro R, Segura R. A serological and bacteriological survey of canine brucellosis in Mexico. The Cornell Vet. 1976 Jul;66(3):347-52.
Athens and Atlanta, Georgia, USA	Stray	9	RPAT, TAT	1976	Brown J, Blue JL, Wooley RE, Dreesen DW. Brucella canis infectivity rates in stray and pet dog populations. Am J Public Health. 1976 Sep;66(9):889-91.
Athens and Atlanta, Georgia, USA	Pet	1	RPAT, TAT	1976	Brown J, Blue JL, Wooley RE, Dreesen DW. Brucella canis infectivity rates in stray and pet dog populations. Am J Public Health. 1976 Sep;66(9):889-91.
Athens and Atlanta, Georgia, USA	Stray	8	SAT	1976	Brown J, Blue JL, Wooley RE, Dreesen DW, Carmichael LE. A serologic survey of a population of Georgia dogs for Brucella canis and an evaluation of the slide agglutination test. J Am Vet Med Assoc. 1976 Dec 1;169(11):1214-6.
Athens and Atlanta, Georgia, USA	Pet	1	SAT	1976	Brown J, Blue JL, Wooley RE, Dreesen DW, Carmichael LE. A serologic survey of a population of Georgia dogs for Brucella canis and an evaluation of the slide agglutination test. J Am Vet Med Assoc. 1976 Dec 1;169(11):1214-6.
Memphis, Tennessee, USA	Stray	10.1	RSAT	1976	Lovejoy GS, Carver H, Moseley I, Hicks M. Serosurvey of dogs for Brucella canis infection in Memphis, Tennessee. Am J Public Health. 1976;66(2):175-6.
Memphis, Tennessee, USA	Pet	0	RSAT	1976	Lovejoy GS, Carver H, Moseley I, Hicks M. Serosurvey of dogs for Brucella canis infection in Memphis, Tennessee. Am J Public Health. 1976;66(2):175-6.
Georgia, USA	Stray, urban	9	SAT	1977	Wooley RE, Brown J, Shotts EB, Jr., Blue JL, Dreesen DW. Serosurvey of Brucella canis antibodies in urban and rural stray dogs in Georgia. Vet Med, Sm Anim Clin. 1977 Oct;72(10):1581-4.
Georgia, USA	Stray, rural	3	SAT	1977	Wooley RE, Brown J, Shotts EB, Jr., Blue JL, Dreesen DW. Serosurvey of Brucella canis antibodies in urban and rural stray dogs in Georgia. Vet Med, Sm Anim Clin 1977 Oct;72(10):1581-4.
Mexico City, Mexico	Stray	11	SAT	1977	Flores-Castro R, Suarez F, Ramirez-Pfeiffer C, Carmichael LE. Canine brucellosis: bacteriological and serological investigation of naturally infected dogs in Mexico City. J Clin Micro. 1977 Dec;6(6):591-7.
Tohoku, Japan	Pet	11.2	RSAT	1977	Kikuchi YK, Sakuma YS, Sato T, Suzuki S, Hoshi S, Sato K, et al. Survey of Brucella canis infection in dogs kept at the Tohoku University School of Medicine. Jikken Dobutsu 1979 28(2):279-86.
Shiga, Japan	Pet	2.5-3.5	SAT	1976-1977	Kikuchi YK, Sakuma YS, Sato T, Suzuki S, Hoshi S, Sato K, et al. Survey of Brucella canis infection in dogs kept at the Tohoku University School of Medicine. [Japanese] Jikken Dobutsu. 1979 28(2):279-86.
Tokyo, Japan	Stray and Kennel	2.9	TAT, culture	1978	Saegusa J, Ueda K, Goto Y, Fujiwara K. A survey of Brucella canis infection in dogs from Tokyo area. [Japanese] Jpn J Vet Sci. 1978 40(1):75-80.
Kyushu, Japan	Shelter and Pet	1.6	SAT	1977-1978	Wada T, Handa S, Mohri S. Serological survey on agglutinins to Brucella canis in dogs of the Kyushu district. [Japanese] Jpn J Vet Sci. 1979 41(3): 339-41.
Puglia and Basilicata, Italy	n/a	12	SAT	1978-1979	Colella G, Corsalini T, Goffredo G. Serological studies on brucellosis in dogs in Puglia and Basilicata, Italy. [Italian] Atti del Convegno Nazionale Societa Italiana delle Scienze Veterinarie. 1981.
Illinois and Wisconsin, USA	Stray	1.5	ME-RSAT	1979	Boebel FW, Ehrenford FA, Brown GM, Angus RD, Thoen CO. Agglutinins to Brucella canis in stray dogs from certain counties in Illinois and Wisconsin. J Am Vet Med Assoc. 1979 Aug 1;175(3):276-7.
Quebec, Canada	Pet	1.6	ME-RSAT	1979	Higgins R, Hoquet F, Bourque R, Gosselin Y. A serological survey for Brucella canis in dogs in the Province of Quebec. Can Vet J. 1979 20(11):315-7.
Manila, Phillipines	Pet and Stray	28	TAT	1979	Laudencia RL, Rovira HG. A serologic survey of Brucella canis agglutinins in various dog populations in Metro Manila. Philippine J Vet Med. 1979 18(1):63-78.
Taiwan	n/a	11	Culture SAT	1979-1980	Tsai IS, Lu YS, Isayama Y, Sasahara J. Serological survey for Brucella canis infection in dogs in Taiwan and the isolation and identification of Br. canis. Taiwan J Vet Med Anim Husb. 1983;0.
Michigan, USA	Stray	5.7-8.6	TAT	1980	Thiermann AB. Brucellosis in stray dogs in Detroit. J Am Vet Med Assoc. 1980 177(12):1216-7.
Valdivia, Chile	Pet	16.7	SAT	1980	Zamora J, Alonso O, Martin R. Brucella canis in Valdivia, Chile. Serological and bacteriological studies on town dogs. [Spanish] Zentralblatt fur Veterinarmedizin. 1980 27(2):149-53.
Ontario, Canada	Pet	0.3	RSAT TAT	1980	Bosu WT, Prescott JF. A serological survey of dogs for Brucella canis in southwestern Ontario. Can Vet J. 1980 Jul;21(7):198-200.
Southern Germany	Pet	0.6	TAT MET	1980	Wintermantel A. Seroepidemiological investigations of Brucella canis infection in dogs and human beings in southern Germany.
Glasgow, Britain	Pet and Breeding Kennel	1.1	SAT	1980	Taylor DJ. Serological evidence for the presence of Brucella canis infection in dogs in Britain. Vet Rec. 1980 Feb 2;106(5):102-4.
Moreno, Argentina	Stray	30.5	CIE	1980	Myers DM, VarelaDiaz VM. Serological and bacteriological detection of Brucella canis infection of stray dogs in Moreno, Argentina. Cornell Vet. 1980 70(3):258-65.
			ME-TAT
Sao Paulo, Brazil		9.1 and 2.4	PAT	1981	Larsson MH, da Costa EO. Isolation of Brucella canis. Int J Zoonoses. 1980 7(2):125-30.
			TAT
Ankara, Turkey	Stray	12	2ME	1983	Istanbulluoglu E, Diker S. Serological studies on Brucella canis. [Turkish] Veteriner Fakultesi Dergisi Ankara Universitesi. 1983 30(1):14-8.
Ankara, Turkey	Pet	3.5	2ME	1983	Istanbulluoglu E, Diker S. Serological studies on Brucella canis. [Turkish] Veteriner Fakultesi Dergisi Ankara Universitesi. 1983 30(1):14-8.
Illinois, USA	Pet	0-12	RSAT, 2ME-TAT	1984	Ghoneim NH, Woods GT. Serological epidemiology of Brucella canis in a hospitalized and referral population of dogs and cats in Illinois. Canine Practice. 1984 11(1):17-27.
Turkey	Pet	4.5	2ME	1987	Diker KS, Aydn N, Erdeger J, Ozyurt M. A serologic survey of dogs for Brucella canis and Brucella abortus and evaluation of mercaptoethanol microagglutination test. [Turkish] Veteriner Fakultesi Dergisi, Ankara Universitesi. 1987 34(2):268-76.
Turkey, pet population	Pet	15.6	2ME	1987	Diker KS, Aydn N, Erdeger J, Ozyurt M. A serologic survey of dogs for Brucella canis and Brucella abortus and evaluation of mercaptoethanol microagglutination test. [Turkish] Veteriner Fakultesi Dergisi, Ankara Universitesi. 1987 34(2):268-76.
Campinas, Brazil	Stray	5.4	2ME-RSAT	1987	Germano PML, Vasconcellos SA, Ishizuka MM, Passos EdC, Erbolato EB. Prevalence of Brucella canis infections in dogs of the city of Campinas, SP, Brazil. [Portuguese] Revista da Faculdade de Medicina Veterinaria e Zootecnia da Universidade de Sao Paulo. 1987 24(1):27-34.
Aomori, Japan	Pet	1.9		1991	Isayama Y. Canine brucellosis. [Japanese] J Vet Med, Jpn. 1994;47(2):97-101.
Madras, India	Pet	1.96	2ME-TAT	1992	Srinivasan VK, Nedunchelliyan S, Venkataraman KS. Prevalence of canine brucellosis in urban and rural areas of Tamilnadu. Indian J Vet Med. 1992 12(1):39.
Coimbatore, Madurai, and Tenkasi, India	Stray	5.75	2ME-TAT	1992	Srinivasan VK, Nedunchelliyan S, Venkataraman KS. Prevalence of canine brucellosis in urban and rural areas of Tamilnadu. Indian J Vet Med. 1992 12(1):39.
Catalan, Spain,	Stray	15.23	RSAT	1993	Mateau de Antonio EM, Martin Castillo M. Seroepidemiological studies of Brucella canis and smooth brucellae in dogs. [Spanish] Medicina Veterinaria. 1993 10(4):241-3
Catalan, Spain,	Pet	4.63	RSAT	1993	Mateau de Antonio EM, Martin Castillo M. Seroepidemiological studies of Brucella canis and smooth brucellae in dogs. [Spanish] Medicina Veterinaria. 1993 10(4):241-3
Hunan Province, China	n/a	20.97	Serology	1996	Dao Xin L, Jun Zheng Q, Guo Hua D, Feng Mei R, Shi L. A survey of dog diseases in Hunan Province. I. Serological investigation of six zoonoses. [Mandarin] Chinese J Vet Med. 1996 22(2):53-4.
Monte Gordo, Bahia, Brazil	Stray	37	AGID	1997	Melo SMB, Aguiar PHP, Nascimento RM, Freire SM. Serological evaluation of the agar gel immunodiffusion (AGID) test for the diagnosis of Brucella canis infection in dogs in the Monte Gordo district - Camacari - Bahia. [Portuguese] Arquivos da Escola de Medicina Veterinaria da Universidade Federal da Bahia. 1997 19(1):119-27.
Catalogne, Spain	Pet and Stray	4.5	AGID	1998	Mateu de Antonio EM, Delgado S, Martin M, Casal J, Carmenes P. Brucella infections in Spanish dogs. [French] Recueil de Medecine Veterinaire. 1998 174(1):6-10.
Castille/Leon, Spain	Pet and Stray	4.5	AGID	1998	Mateu de Antonio EM, Delgado S, Martin M, Casal J, Carmenes P. Brucella infections in Spanish dogs. [French] Recueil de Medecine Veterinaire. 1998 174(1):6-10.
Taegu, Korea	Breeding kennel	42.1	Culture, TAT	1999-2000	CheongKyu P, Oh J. Bacteriological and serological investigation of Brucella canis infection of dogs in Taegu city, Korea. [Korean] Korean J Vet Research. 2001 41(1):67-71.
Taegu, Korea	Pet	4.8	Culture, TAT	1999-2000	CheongKyu P, Oh J. Bacteriological and serological investigation of Brucella canis infection of dogs in Taegu city, Korea. [Korean] Korean J Vet Research. 2001 41(1):67-71.
La Pampa, Argentina	Random	7	AGID	2001	Baruta DA, Ardoino SM, Riesco SR, Marengo ML, Brandan JL, Oriani DS. Prevalence of specific and non-specific antibodies against Brucella in dogs in the city of General Pico, La Pampa, Argentina. [Spanish] Selecciones Veterinarias. 2001 9(4):415-8.
Rio de Janeiro, Brazil	Stray	9.2	AGID	2002	Moraes IAd, Laranja HF, Vieira DK, Lopes SP, Freaza A, Melo G, et al. Identification of dogs potentially transmitters of Brucellosis in west zone of Rio de Janeiro City. [Portuguese] Revista Brasileira de Ciencia Veterinaria. 2002 9(3):154-7.
Belo Horizonte, Minas Gerais, Brazil	Random	4.8	AGID	2002	Souza LAd, Viana RCA, Michalick MSM, Reis JKPd, Lage AP. Prevalence of Brucella canis infection in Belo Horizonte - MG. [Portuguese] Revista Brasileira de Medicina Veterinaria. 2002 24(3):127-31.
Botucata, Sao Paulo State, Brazil	Pet	1.77, 0.84	RSAT, ME-RSAT	2002	Moraes CCG, Megid J, Souza LC, Crocci AJ. Canine brucellosis prevalence at the microregion of the Botucatu mountain range, Sao Paulo State, Brazil. [Portuguese] Arquivos do Instituto Biologico (Sao Paulo). 2002 69(2):7-10.
Sao Joao da Boa Vista, State of Sao Paulo, Brazil	Stray	0.8	AGID	2002-2003	Reis CBMd, Hoffmann RC, Santos RdS, Turri RdJG, Oriani MRdG. Research of antibodies anti-Brucella canis and anti-Brucella abortus in wandering dogs in Sao Joao da Boa Vista, State of Sao Paulo, Brazil (2002-2003). [Portuguese] Brazilian J Vet Res Anim Sci. 2008 45(1):32-4.
Rio de Janeiro, Brazil	Random	7.4	AGID	2003	Marassi CD, Moraes IAd, Lilenbaum W. Serodiagnosis of canine brucellosis in Rio de Janeiro by gel-agarose immunodiffusion method. [Portuguese] Revista Brasileira de Ciencia Veterinaria. 2003 10(1):63-4.
Santana de Parnaiba, Sao Paulo, Brazil	Pet	2.2	AGID, CFT	2003-2004	Azevedo SS, Vasconcellos SA, Alves CJ, Keid LB, Grasso LMPS, Mascolli R, et al. Serological survey and risk factors for brucellosis due to Brucella canis in dogs in Santana de Parnaiba municipality, State of Sao Paulo. [Portuguese] Pesquisa Veterinaria Brasileira. 2003 23(4):156-60.
Alfensa, Minas Gerais, Brazil	Pet	14.2	AGID	2004	Almeida AC, Santorelli A, Bruzadelli RMZ, Oliveira MMNF. Seroepidemiology of canine brucellosis caused by Brucella canis and Brucella abortus in Alfenas, MG, Brazil. [Portuguese] Arquivo Brasileiro de Medicina Veterinaria e Zootecnia. 2004 56(2):275-6.
Van, Turkey	Stray	36.72	TAT	2004	Solmaz H, Tutuncu M, Akkan HA, Boynukara B, Aksakal A. Seroprevalence of brucellosis in stray dogs in the region of Van, Turkey. Indian Vet J 2004 81(10):1086-8.
Wisconsin, USA	Breeding kennel	26.8	RSAT, ME-RSAT	2005	Brower A, Okwumabua O, Massengill C, Muenks Q, Vanderloo P, Duster M, et al. Investigation of the spread of Brucella canis via the U.S. interstate dog trade. Int J Infect Dis. 2007 11(5):454-8.
Istanbul, Turkey	Shelter	7.45	ELISA	2005	Oncel T, Akan M, Sareyyupoglu B, Tel OY, Ciftci A. Seroprevalence of Brucella canis infection of dogs in two provinces in Turkey. [Turkish] Turk Veterinerlik ve Hayvanclk Dergisi. 2005 29(3):779-83.
Izmir, Turkey	Shelter	15.78	ELISA	2005	Oncel T, Akan M, Sareyyupoglu B, Tel OY, Ciftci A. Seroprevalence of Brucella canis infection of dogs in two provinces in Turkey. [Turkish] Turk Veterinerlik ve Hayvanclk Dergisi. 2005 29(3):779-83.
Rondonia, Brazil	Stray	3.6	AGID	2005	Aguiar DMd, Cavalcante GT, Vasconcellos SA, Megid J, Salgado VR, Cruz TF, et al. Anti-Brucella abortus and anti-Brucella canis antibodies occurrence in rural and urban dogs from Monte Negro county, Rondonia, Brazil. [Portuguese] Ciencia Rural. 2005 35(5):1216-9.
Belgrade, Yugoslavia	Stray	10.87		2006	Radojicic S, Cilerdzic M, Dimic B, Kircanski J. Investigations of prevalence of antibodies to B. canis in stray dogs in territory of Belgrade. [Serbian] Veterinarski Glasnik. 2006;60(1):43-9.
Klang Valley, Malaysia	n/a	4.88	ME-TAT	2006	Khairani-Bejo SA, Bahaman AR. Investigation of canine brucellosis in Klang Valley Malaysia. J Anim Vet Adv. 2006;5(1):42-4.
Tokyo, Japan	Pet	8.3	MAT	2007-2013	Mizutani H, Kubota N, Soumura Y, Matsumura A, Yamamoto T, Kimura M, et al. Prevalence of anti-Brucella canis antibodies among dogs in Tokyo. [Japanese] J Jpn Vet Med Assoc. 2014;67(3):204-7.
Seropedica, Rio de Janeiro, Brazil	Pet	52.8	AGID	2008	Alves AdL, Botteon RdCCM, Brito SdN, Botteon PdTL, Jesus VLT. Occurrence of canine brucellosis in Seropedica municipality - Rio de Janeiro. [Portuguese] Revista Brasileira de Medicina Veterinaria. 2008;30(3):152-6.
Maceio-Alagoas, Brazil	Pet	4.4	AGID	2008	Porto WJN, Pinheiro Junior JW, Mota RA. Agglutinins against Brucella canis and Brucella abortus and risk factors for Brucella canis infected dogs examined in private veterinary clinics in the city of Maceio-Alagoas. [Portuguese] Revista Brasileira de Ciencia Veterinaria. 2008;15(1):6-9.
Buenos Aires, Argentina	Pet	7.3	RSAT	2008	Boeri E, Escobar GI, Ayala SM, SosaEstani S, Lucero NE. Canine brucellosis in dogs in the city of Buenos Aires. [Spanish] Medicina (Buenos Aires). 2008;68(4):291-7.
India	Pet	4.3	ELISA	2008	Mathur VC, Sinha DK, Choudhury P, Shankar H, Srivastava SK. Evaluation and comparison of recombinant Omp 28 antigen in indirect ELISA for sero-prevalence study of canine brucellosis. Indian J Anim Sci. 2008; 78(4):357-9.
Kanawaga, Japan	Pet	2.5	MAT	2008	Kimura M, Imaoka K, Suzuki M, Kamiyama T, Yamada A. Evaluation of a microplate agglutination test (MAT) for serological diagnosis of canine brucellosis. J Vet Med Sci. 2008;70(7):707-9.
Campina Grande, Paraiba, Brazil	Random	2.35	AGID	2008	Vasconcelos RTJd, Alves CJ, Jose CI, Araujo Neto JO, Alves FdAL, Batista CdSA, et al. Seroprevalence and risk factors associated to "Brucella canis" infection in dogs from Campina Grande, Paraiba. [Portuguese] Revista Brasileira de Saude e Producao Animal. 2008;9(3):436-42.
Meta, Colombia	Pet and stray	1.49	RPAT	2009	Pardo AD, Perez CA, Gongora AO, Gomez LL, Moreno AV. Exploratory survey of Brucella canis infection in dogs from Villavicencio-Colombia. [Spanish] Revista MVZ Cordoba. 2009;14(2):1690-6.
Buenos Aires Province, Argentina	Shelter	10.7-14.7	RSAT, IELISA	2009	Lopez G, Ayala SM, Efron AM, Gomez CF, Lucero NE. A serological and bacteriological survey of dogs to detect Brucella infection in Lomas de Zamora, Buenos Aires province. [Spanish] Revista Argentina de microbiologia. 2009;41(2):97-101.
Ahvaz, Iran	Pet	4.9	ICT	2009	Mosallanejad B, Najafabadi MG, Mohammadian N. A serological survey on Brucella canis in companion dogs in Ahvaz. [Arabic] Iranian J Vet Res. 2009; 10(4):383-6, 401-2.
Finland	Breeding kennel	0	TAT, 2ME-TAT	2011	Dahlbom M, Johnsson M, Myllys V, Taponen J, Andersson M. Seroprevalence of canine herpesvirus-1 and Brucella canis in Finnish breeding kennels with and without reproductive problems. Reprod Domest Anim. 2009;44(1):128-31.
Konya, Turkey	Shelter	21.5	iELISA	2010	Ucan US, Aras Z, Zorlutuna M. Detection of canine brucellosis by a rapid agglutination test using Rhizobium tropici as antigen. [French] Revue de Medecine Veterinaire. 2010; 161(2):51-6.
Uberlandia, Brazil	n/a	0	AGID	2010	Salaberry SRS, Ribeiro VC, Dasso MG, Castro JRd, Silva HO, Souza MAd, et al. Occurrence of Brucella canis and Brucella abortus antibodies in dogs from Uberlandia, MG, Brazil. [Portuguese] Acta Veterinaria Brasilica 2010;4(4) 280-282
Medellin, Colombia	Stray	6.78	RSAT	2010	Ruiz BD, Giraldo JE, Lopez LV, Chica JF. Brucella canis seroprevalence in stray dogs from centro de bienestar animal "La Perla", Medellin (Colombia), 2008. [Spanish] Revista Colombiana de Ciencias Pecuarias. 2010;23(2):166-72.
Bangladesh	Stray	6.67	SAT	2011	Talukder BC, Samad MA, Rahman AKMA. Comparative evaluation of commercial serodiagnostic tests for the seroprevalence study of brucellosis in stray dogs in Bangladesh. Bangladesh J Vet Med. 2011; 9(1):79-83.
Japan	Pet	3	TAT	2011	Tachibana M, Kobayashi N, Inokuma H, Suzuki H, Watarai M. Seroepidemiological survey of Brucella canis infection in dogs in Japan using the tube agglutination test. [Japanese] J Jpn Vet Med Assoc. 2011; 64(7):559-61.
Lagos State Nigeria	Pet	0.27	RSAT	2011	Cadmus SI, Adesokan HK, Ajala OO, Odetokun WO, Perrett LL, Stack JA. Seroprevalence of Brucella abortus and B. canis in household dogs in southwestern Nigeria: a preliminary report. J S Afr Vet Assoc. 2011 Mar 82(1):56-7
Shiraz, Iran	Stray	57.2	ICT	2011	Bigdeli M, Namavari MM, MoazeniJula F, Sadeghzadeh S, Mirzaei A. First study prevalence of brucellosis in stray and herding dogs south of Iran. J Anim Vet Adv. 2011; 10(10):1322-6.
Envigado, Colombia	Shelter	0	ICT	2011	Agudelo P, Molina VM, Arias V, Madrigal E. Canine brucellosis serological study in two shelters of the municipality of Envigado, Colombia (2011). [Spanish] Revista de la Facultad de Medicina Veterinaria y de Zootecnia. 2014;61(2):30-7.
Medellin, Colombia	Pet	2.76	ICT	2012	Agudelo-Florez P, Castro B, Rojo-Ospina R, Henao-Villegas S. Canine brucellosis: seroprevalence and risk factors in pets from eleven neighborhoods in Medellin, Colombia. [Spanish] Revista de Salud Publica. 2012;14(4):644-56.
Apucarana, Brazil	Shelter	4.17	AGID	2012	Silva LCd, Leuzzi Junior LA, Nassar JLB, Barca Junior FA, Headley SA, Okano W, et al. Serological detection of Brucella canis in shelter dogs from Northern Parana. [Spanish] Semina: Ciencias Agrarias (Londrina). 2012; 33(6):2391-5.
Londrina, brazil	Shelter	10	AGID	2012	Silva LCd, Leuzzi Junior LA, Nassar JLB, Barca Junior FA, Headley SA, Okano W, et al. Serological detection of Brucella canis in shelter dogs from Northern Parana. [Spanish] Semina: Ciencias Agrarias (Londrina). 2012; 33(6):2391-5.
Ilheus, Brazil	Pet and stray	3.2	AGID	2012	Bezerra RA, Mendonca CED, Sicupira PML, Munhoz AD, Ribeiro ARdP, Carlos RSA, et al. Prevalence of antibodies against Brucella canis in dogs at the Region of Ilheus-Itabuna in the State of Bahia, Brazil. [Portuguese] Revista Brasileira de Medicina Veterinaria. 2012;34(1):27-30.
Itabuna, Brazil	Pet and stray	4.3	AGID	2012	Bezerra RA, Mendonca CED, Sicupira PML, Munhoz AD, Ribeiro ARdP, Carlos RSA, et al. Prevalence of antibodies against Brucella canis in dogs at the Region of Ilheus-Itabuna in the State of Bahia, Brazil. [Portuguese] Revista Brasileira de Medicina Veterinaria. 2012;34(1):27-30.
Morogoro, Tanzania	Random	0	ELISA	2012	Muhairwa AP, Mwakijungu EO, Msoffe PLM, Mtambo MMA. Seroprevalence and factors affecting canine monocytic ehrlichiosis and canine brucellosis in Tanzania. Res Opin Anim Vet Sci. 2012;2(3):181-8.
Fars Province, Iran	Kennel	10.62	ICT	2012	Behzadi MA, Mogheiseh A. Outbreak investigation of Brucellosis at a Kennel in Iran. Pakistan Vet J. 2011; 31(4):379-80.
Londrina, Brazil	Pet	4.54	AGID	2013	MacHado MA. Percentage of dogs seropositives for Brucella canis that presented reproductive problems that were attended at Veterinary Teaching Hospital of the State University of Londrina. [Portuguese] Ars Veterinaria. 2013; 29(3):161-8.
Uberlandia, Brazil	Pet	1.25	AGID	2013	Ribeiro VC, Souza MAd, Castro JRd, Salaberry SRS, Dasso MG, LimaRibeiro AMC. Occurrence of antibodies against Brucella canis and Brucella abortus in dogs from different housing systems, Uberlandia city, MG. [Portuguese] Acta Veterinaria Brasilica. 2013;7:282-284.
Tokushima Prefecture, Japan	Pet	2.5	MAT	2013	Kume A, Shimizu T, Bando H, Ishida M, Uozumi K, Shinohara T. Prevalence of Brucella canis in dogs in Tokushima Prefecture and prevention of infection. J Jpn Vet Med Assoc. 2013; 66(6):415-7.
Antioquia, Colombia	Breeding kennel	15	2ME-RSAT	2013	Castrillon-Salazar L, Giraldo-Echeverri CA, Sanchez-Jimenez MM, Olivera-Angel M. Factors associated with Brucella canis seropositivity in kennels of two regions of Antioquia, Colombia. [Spanish] Cadernos de Saude Publica. 2013 29(10):1975-87.
Rio Grande do Norte state, Brazil	Pet	28.9	BPAT	2013	Fernandes ARdF, Fernandes AG, Rotondano TEdF, Alves CJ, Kim PdCP, Mota RA, et al. Serological and molecular survey of canine brucellosis in the county of Natal, Rio Grande do Norte state. [Portuguese] Ciencia Rural. 2013 43(9):1629-35.
Londrina, Brazil	Pet	4.54	AGID	2013	MacHado MA. Percentage of dogs seropositives for Brucella canis that presented reproductive problems that were attended at Veterinary Teaching Hospital of the State University of Londrina. [Portuguese] Ars Veterinaria. 2013 29(3):161-8.
Uberlandia city, MG	Mixed	1.25	AGID	2013	Ribeiro VC, Souza MAd, Castro JRd, Salaberry SRS, Dasso MG, LimaRibeiro AMC. Occurrence of antibodies against Brucella canis and Brucella abortus in dogs from different housing systems, Uberlandia city, MG. [Portuguese] Acta Veterinaria Brasilica. 2013 7:282-4.
Araguaina, Tocantins, Brazil	Pet	54.77	AGID	2013	Santana JA, Dorneles EMS, Jayme VdS, Galvao SdR, Minharro S, Santos H, et al. Risk factors and presence of antibodies to Brucella canis and smooth Brucella in dogs from the municipality of araguaina, Tocantins, Brazil. [Portuguese] Semina: Ciencias Agrarias (Londrina). 2013 34(6):2951-5.
Harare, Zimbabwe	Pet	17.6	ELISA	2013	Chinyoka S, Dhliwayo S, Marabini L, Dutlow K, Matope G, Pfukenyi DM. Serological survey of Brucella canis in dogs in urban Harare and selected rural communities in Zimbabwe. J S Afr Vet Assoc. 2014 85(1):1087.
Tokyo, Japan	Pet	8.3	MPAT	2014	Mizutani H, Kubota N, Soumura Y, Matsumura A, Yamamoto T, Kimura M, et al. Prevalence of anti-Brucella canis antibodies among dogs in Tokyo. [Japan] J Japan Vet Med Assoc. 2014 67(3):204-7.
Plateau State, Nigeria	Pet	29.2	c-ELISA	2014	Momoh HA, Ijale GO, Ajogi I, Okolocha EC. Seroprevalence of canine brucellosis in Jos, Plateau State, Nigeria. Asian J Epidemiol. 2014 2014-01-01;7(2):36-42.
South-western Nigeria	n/a	10.96	RSA	2016	Ayoola MC, Ogugua AJ, Akinseye VO, Joshua TO, Banuso MF, Adedoyin FJ, et al. Seroepidemiological survey and risk factors associated with brucellosis in dogs in south-western Nigeria. Pan Afr Med J. 2016;23:29.
Lima, Peru	Pet	5.3	AGID	2016	Maza VM, Morales CS. Seroprevalence of canine brucellosis in the district of Los Olivos, Lima, Peru. [Spanish] Revista de Investigaciones Veterinarias del Peru (RIVEP). 2016 27(2):375-80.
